# Supplementary material for: Monolayer TiAlTe3: A Perfect Room-Temperature Valleytronic Semiconductor
Source: Materials (Basel). 2025 May 21;18(10):2396. doi: 10.3390/ma18102396 (PMC12113017; doi:10.3390/ma18102396)
Supplement: Supplementary file 1 [file materials-18-02396-s001.zip]

Archive with 1 entries (1 files):
- materials-3616662-supplementary.pdf
